# Supplementary material for: Polylactide/Polycaprolactone Nanofiber Scaffold Enhances Primary Cortical Neuron Growth
Source: Polymers (Basel). 2026 Jan 21;18(2):294. doi: 10.3390/polym18020294 (PMC12845921; doi:10.3390/polym18020294)
Supplement: Supplementary file 1 [file polymers-18-00294-s001.zip]

Archive with 1 entries (1 files):
- polymers-4069885-supplementary.pdf
